# Supplementary material for: Pain and sociodemographic factors as moderating roles in the relationship between postoperative nausea–vomiting and recovery quality: A process macro modeling study from a nursing perspective on laparoscopic cholecystectomy patients
Source: PLoS One. 2026 Apr 2;21(4):e0344004. doi: 10.1371/journal.pone.0344004 (PMC13046141; doi:10.1371/journal.pone.0344004)
Supplement: S1 Data — (XLSX) [file pone.0344004.s001.xlsx]

## Sheet: İlknur veriler
Yas	Cinsiyet	Boy	Kilo	Medenihal	Meslek	Eğitimdüzeyi	Gelirdurumu	Sigaraiçiliyormu	Sigaramiktarı	Sigarasayıgün	alkolkullanımı	Kronikhastalıkdurumu	Diyabet	Hipertansiyon	Koah	Kalphastalığı	Diğer	Öncedengeçirilmişameliyatöyküsü	VASskoru	Ö1R	Ö2R	Ö3R	Ö4R	Ö1D	Ö2D	Ö3D	Ö1HÖ	Ö2HÖ	Ö3HÖ	Ö4HÖ	Ö5HÖ	Ö1HD	Ö2HD	Ö3HD	Ö4HD	Ö5HD	Ö6HD	Ö1RB	Ö2RB	Ö3RB	Ö4RB	Ö5RB	Ö6RB	Ö7RB	Ö8RB	Ö1DB	Ö2DB	Ö3DB	Ö4DB
54	1	160	82	1	4	2	1	1	0	0	2	1	1	2	2	2	hayır	1	10	2	4	4	1	1	4	1	5	3	3	3	2	5	5	5	5	5	5	2	3	3	3	5	5	5	5	5	4	5	5
70	2	165	60	1	4	2	1	2	0	0	2	1	2	1	2	2	hayır	2	6	4	5	3	3	3	4	3	5	4	4	4	2	5	5	5	5	5	5	5	5	5	5	5	5	5	5	5	5	5	5
50	1	150	60	1	4	5	1	2	0	0	2	1	2	2	2	2	sjögrensendrom	1	6	3	4	4	4	4	5	4	5	3	4	5	2	5	5	5	5	5	5	4	5	5	4	5	5	5	5	5	2	5	5
68	2	181	81	1	4	3	2	2	0	0	2	1	1	1	2	2	kolesterol	2	4	4	5	5	4	4	5	4	5	4	4	4	3	5	5	5	5	5	5	5	5	5	5	5	5	5	5	5	5	5	5
66	2	172	90	1	3	4	2	2	0	0	2	1	2	1	2	2	hayır	1	6	4	3	4	2	2	5	2	5	4	4	4	3	5	5	5	5	5	5	4	5	5	4	5	5	5	5	5	5	5	5
58	2	183	94	2	3	4	2	1	5	1	2	2	2	2	2	2	hayır	1	2	5	5	5	5	5	5	5	5	5	5	5	2	5	5	5	5	5	5	5	5	5	5	5	5	5	5	5	5	5	5
56	2	170	107	1	4	2	1	1	40	1	2	1	1	1	2	2	böbrek,hepatit	1	5	2	3	4	3	4	4	4	5	5	5	5	4	5	5	5	5	5	5	2	3	4	3	5	5	5	5	5	5	5	5
67	1	165	62	1	4	2	1	2	0	0	2	1	2	1	2	2	böbrekhastalı	2	9	3	1	3	1	2	3	3	5	5	5	5	5	4	4	4	4	4	4	3	4	3	5	5	4	4	4	5	5	5	5
59	1	170	94	1	4	4	2	2	0	0	2	2	2	2	2	2	hayır	1	7	4	3	3	3	3	5	2	4	4	3	4	3	5	5	5	5	5	5	3	4	5	5	5	4	4	5	5	5	5	5
58	1	160	73	1	4	2	1	2	0	0	2	2	2	2	2	2	hayır	1	5	5	4	4	4	4	5	4	5	4	4	4	3	5	5	5	5	5	5	5	5	5	5	5	4	4	5	5	5	5	5
33	2	178	75	1	3	5	3	1	20	1	2	2	2	2	2	2	hayır	1	5	4	3	4	3	3	5	3	5	4	4	4	2	5	5	5	5	5	5	5	5	5	3	5	4	4	5	5	5	5	5
63	1	160	100	1	4	2	1	2	0	0	2	2	2	2	2	2	hayır	1	8	4	3	3	4	4	5	5	5	5	5	3	3	5	5	5	5	5	5	3	3	3	2	5	5	5	5	5	4	5	5
40	1	157	95	1	4	2	1	2	0	0	2	2	2	2	2	2	hayır	1	7	5	2	4	2	2	4	2	5	4	4	4	3	5	5	5	5	5	5	4	4	5	5	5	5	4	5	5	5	5	5
54	1	153	70	2	4	4	2	2	0	0	2	1	2	2	2	2	hayır	1	10	3	4	5	1	2	5	2	5	4	4	5	2	5	5	5	5	5	5	5	5	5	5	5	5	5	5	4	4	5	5
50	1	172	82	1	4	4	2	2	0	0	2	2	2	2	2	2	hayır	1	1	5	5	5	5	5	5	5	5	5	5	5	3	5	5	5	5	5	5	5	5	5	5	5	5	5	5	5	5	5	5
37	2	184	88	1	2	6	3	1	4	1	2	1	2	2	2	2	ankzilonspondlt	2	5	5	3	4	4	4	5	4	5	5	5	5	3	5	5	5	5	5	5	5	5	5	5	5	5	5	5	5	5	5	5
40	1	157	90	1	4	2	1	1	30	1	2	1	2	2	2	2	karacigerkisttk	1	8	4	2	4	2	2	5	3	5	4	4	4	2	5	5	5	5	5	5	4	4	5	5	5	5	5	5	5	3	5	5
29	1	168	57	1	3	5	2	1	0	0	2	2	2	2	2	2	hayır	1	6	5	4	4	4	4	5	4	4	4	3	4	3	5	5	5	5	5	5	4	5	4	4	5	5	5	4	5	2	5	5
58	2	167	75	1	2	4	3	2	0	0	2	1	2	2	2	1	hayır	1	7	4	2	4	3	3	5	3	5	5	5	5	2	5	5	5	5	5	5	5	5	5	5	5	4	4	5	5	5	5	5
61	1	160	80	1	4	2	1	2	0	0	2	1	2	2	2	2	astım	2	4	3	2	4	3	3	5	4	4	4	4	5	2	5	5	5	5	5	5	5	5	5	5	5	5	5	5	5	5	5	5
27	1	171	110	2	3	4	1	1	30	1	2	2	2	2	2	2	hayır	1	5	4	5	4	4	4	5	5	5	5	5	5	3	5	5	5	5	5	5	5	5	5	5	5	5	5	5	5	5	5	5
66	2	167	90	1	4	4	1	2	0	0	2	2	2	2	2	2	hayır	1	9	4	2	3	2	3	4	3	4	4	4	4	3	5	5	5	5	5	5	3	4	4	4	5	5	5	5	5	4	5	5
60	2	184	94	1	4	4	2	1	20	1	2	1	2	1	2	2	hayır	1	7	4	3	4	4	4	5	4	5	5	5	4	3	5	5	5	5	5	5	4	5	4	3	5	5	5	3	5	5	5	5
73	2	175	60	1	4	5	1	2	0	0	2	1	1	1	2	2	prostat	1	8	4	3	4	2	2	4	2	5	4	4	4	2	5	5	5	5	5	5	4	5	5	5	5	5	5	5	5	5	5	5
60	2	172	70	1	2	4	1	2	0	0	2	1	2	2	2	2	hepatit B	2	4	5	3	5	5	4	5	4	5	4	4	5	3	5	5	5	5	5	5	4	5	5	5	5	5	5	5	5	5	5	5
54	1	155	80	1	4	2	1	1	15	1	2	1	2	2	2	2	astım	2	5	4	1	3	4	4	5	4	5	4	5	3	2	5	5	5	5	5	5	5	5	5	5	5	2	2	5	5	5	5	4
48	1	154	64	1	4	3	1	1	20	1	2	2	2	2	2	2	hayır	1	5	3	4	2	2	2	3	2	2	2	2	2	2	3	4	4	4	4	4	1	2	3	3	3	1	3	3	1	1	1	2
49	1	158	78	1	4	2	1	1	2	1	2	1	1	2	2	2	hayır	1	7	5	3	4	3	3	5	3	4	3	3	4	2	5	5	5	5	5	5	4	5	5	4	4	4	4	3	5	3	5	5
58	1	158	80	1	4	2	1	1	4	1	2	1	1	2	2	2	kolesterol	1	7	4	2	3	3	2	5	3	4	4	3	4	3	5	5	5	5	5	5	3	5	4	2	5	5	5	5	5	2	5	5
55	2	168	72	1	3	2	1	1	15	1	2	1	1	1	2	2	hayır	1	4	5	4	4	4	3	4	4	5	4	4	4	3	3	4	3	4	5	5	4	5	5	5	5	5	4	5	5	4	5	5
33	1	161	67	2	2	6	1	1	2	1	1	2	2	2	2	2	hayır	1	4	4	4	5	4	3	5	4	5	5	5	5	4	5	5	5	5	5	5	5	5	5	4	5	5	5	5	4	4	5	4
68	1	157	53	1	4	2	1	2	0	0	2	1	2	2	2	2	bronşit	2	7	3	4	4	3	2	5	4	4	4	4	4	2	3	3	3	3	3	5	5	5	5	5	4	4	4	5	5	5	5	5
38	2	176	75	1	3	4	1	1	20	1	2	2	2	2	2	2	hayır	1	3	4	4	4	5	5	5	5	4	4	4	4	3	5	5	5	5	5	5	5	5	5	5	5	4	5	4	5	5	5	5
58	1	165	71	1	4	2	1	2	0	0	2	2	2	2	2	2	hayır	1	8	3	2	4	1	2	5	3	5	3	3	2	2	3	3	3	3	3	5	2	4	4	3	4	4	3	3	5	4	5	5
48	1	167	78	1	3	4	2	2	0	0	2	2	2	2	2	2	hayır	1	8	2	3	4	3	3	5	3	4	4	4	4	2	4	4	4	4	4	4	4	5	5	4	5	4	4	4	5	5	5	5
28	1	172	95	1	3	6	2	2	0	0	2	2	2	2	2	2	hayır	2	8	4	2	4	2	2	4	2	4	4	4	4	2	5	5	5	5	5	5	5	5	5	5	5	5	4	5	5	5	5	5
45	1	170	86	1	4	2	1	2	0	0	2	1	2	2	2	2	tiroid	1	7	4	3	3	3	3	5	4	4	4	3	3	2	5	5	5	5	5	5	3	5	5	3	5	4	4	5	5	4	5	5
56	1	155	53	1	4	3	1	1	15	1	2	1	2	1	2	2	kolesterol,vertigo	1	9	4	1	4	1	2	5	2	4	4	3	3	2	5	5	5	5	5	5	4	5	5	4	5	5	5	4	5	3	5	5
53	1	164	68	1	4	2	1	2	0	0	2	2	2	2	2	2	hayır	1	2	5	5	4	3	3	5	4	4	4	5	4	4	5	5	5	5	5	5	5	5	5	5	5	5	5	5	5	5	5	5
27	1	170	78	2	2	5	2	2	0	0	2	2	2	2	2	2	hayır	1	7	4	3	4	3	4	5	2	5	4	4	5	3	5	5	5	5	5	5	3	4	4	4	5	5	5	5	5	4	5	5
35	1	165	62	1	2	5	2	2	0	0	2	2	2	2	2	2	hayır	1	7	2	3	4	2	2	5	3	5	4	3	4	2	5	5	5	5	5	5	1	3	3	3	4	5	5	3	5	3	5	5
46	2	172	75	2	3	6	2	2	0	0	2	2	2	2	2	2	hayır	2	3	5	4	5	3	4	5	4	5	4	5	5	3	5	5	5	5	5	5	5	5	5	5	5	4	4	5	5	4	5	5
63	2	176	83	1	3	4	2	1	4	1	2	2	2	2	2	2	hayır	2	1	5	5	5	5	5	5	5	5	5	5	5	4	5	5	5	5	5	5	5	5	5	5	5	5	5	5	5	5	5	5
55	2	180	95	1	4	2	1	1	4	1	2	1	2	2	2	1	hayır	1	8	4	2	3	3	3	5	2	5	3	4	3	2	3	5	5	5	5	5	2	4	4	4	5	5	5	4	5	4	5	5
35	1	167	85	1	4	4	1	2	0	0	2	2	2	2	2	2	hayır	1	5	5	5	5	4	4	5	4	5	4	4	4	3	5	5	5	5	5	5	5	5	5	5	5	5	5	5	5	5	5	5
66	1	160	54	2	4	2	1	2	0	0	2	1	2	2	2	2	hayır	1	5	5	4	4	4	4	4	4	5	4	4	3	2	5	5	5	5	5	5	5	5	5	5	5	5	5	5	5	5	5	5
53	1	163	68	1	4	2	1	2	0	0	2	1	1	2	2	2	tiroid	1	8	2	1	2	1	2	4	3	4	4	3	3	3	5	5	5	5	5	5	1	3	4	4	5	5	5	5	5	4	5	5
52	2	165	82	1	4	4	2	2	0	0	2	2	2	2	2	2	hayır	2	7	5	1	3	3	3	2	4	4	3	4	3	3	5	5	5	5	5	5	3	5	5	4	5	3	3	5	5	5	5	5
63	1	157	68	1	4	5	2	1	10	1	2	1	2	1	2	2	hayır	1	8	5	4	3	3	3	4	3	5	3	3	3	2	5	5	5	5	5	5	2	5	5	3	3	2	2	2	5	4	5	4
54	1	169	73	1	4	3	2	2	0	0	2	1	1	1	2	2	hayır	1	10	2	2	3	2	2	5	2	5	4	4	4	2	5	5	5	5	5	5	4	5	5	5	5	5	4	5	5	5	5	5
49	1	159	60	1	2	5	2	2	0	0	2	2	2	2	2	2	hayır	1	1	5	5	5	5	5	5	5	5	5	5	5	5	5	5	5	5	5	5	4	5	5	5	5	5	5	5	5	5	5	5
68	1	158	70	1	4	2	1	2	0	0	2	1	1	1	2	2	hayır	1	6	5	4	5	4	5	5	5	5	5	5	5	3	5	5	5	5	5	5	4	5	5	4	5	5	5	5	5	5	5	5
62	1	158	57	1	4	2	1	2	0	0	2	1	1	1	2	2	hayır	2	4	5	4	5	4	5	5	5	5	5	5	5	4	5	5	5	5	5	5	5	5	5	5	5	5	5	5	5	5	5	5
63	2	180	107	1	4	2	2	2	0	0	2	1	2	1	2	2	hayır	1	5	5	4	4	4	4	5	4	5	5	5	5	2	5	5	5	5	5	5	5	5	5	5	5	5	5	5	5	5	5	5
61	1	166	72	1	4	4	2	1	7	1	2	1	1	2	2	2	hayır	1	1	5	5	5	5	5	5	5	5	4	4	5	4	5	5	5	5	5	5	5	5	5	5	5	5	5	4	5	5	5	5
60	1	153	62	1	4	2	2	2	0	0	2	1	2	1	2	2	hayır	1	4	5	4	4	3	4	5	4	5	4	4	4	3	5	5	5	5	5	5	5	5	5	5	5	5	5	5	5	5	5	5
45	2	176	83	1	2	5	2	2	0	0	2	1	1	2	2	2	hayır	1	8	4	1	4	2	2	5	2	5	3	2	4	2	4	5	4	4	5	5	3	4	5	4	5	5	5	5	5	5	5	5
39	1	165	90	1	2	5	2	2	0	0	2	2	2	2	2	2	hayır	1	8	4	3	5	2	3	5	2	5	4	4	4	3	5	5	5	5	5	5	4	5	5	4	5	5	4	5	5	4	5	5
48	1	160	60	1	2	5	2	2	0	0	2	2	2	2	2	2	hayır	1	9	4	1	4	2	3	5	3	5	4	3	4	3	5	5	5	5	5	5	2	4	4	3	5	5	3	5	5	4	5	5
59	2	172	85	1	2	5	2	2	0	0	2	2	2	2	2	2	hayır	2	7	4	3	4	3	3	5	3	5	4	3	4	3	5	5	5	5	5	5	3	5	4	4	5	5	5	5	5	5	5	5
36	1	167	66	1	3	4	2	2	0	0	2	2	2	2	2	2	hayır	2	10	2	2	5	1	3	5	2	5	4	5	5	2	5	5	5	5	5	5	3	3	3	4	2	2	4	4	5	2	5	2
51	1	165	70	1	4	2	1	2	0	0	2	2	2	2	2	2	hayır	1	7	5	4	4	3	3	5	3	5	5	5	5	2	4	4	4	4	4	4	4	4	4	4	5	4	4	5	5	4	5	5
67	2	170	65	1	4	5	3	2	0	0	2	2	2	2	2	2	hayır	1	6	5	5	5	4	5	5	5	5	5	5	5	4	4	5	5	5	5	5	5	5	5	5	5	4	3	4	5	5	5	5
56	2	173	130	1	4	3	2	2	0	0	2	1	2	2	2	1	hayır	2	9	1	2	1	3	2	5	2	2	3	3	3	4	5	5	5	5	5	5	3	4	4	4	5	4	2	5	4	4	5	5
46	1	165	97	1	4	2	1	1	5	1	2	1	2	1	2	2	astım	1	8	3	2	5	3	4	5	3	5	5	5	5	3	4	5	4	4	4	5	5	5	5	5	5	4	4	5	5	5	5	5
58	2	173	88	1	3	3	2	1	20	1	1	2	2	2	2	2	hayır	2	4	5	2	5	4	5	5	5	5	5	5	5	3	4	5	5	5	5	5	5	5	5	5	5	5	5	5	5	5	5	5
45	1	150	56	1	4	2	2	2	0	0	2	2	2	2	2	2	hayır	1	6	5	5	5	5	3	5	2	5	5	5	5	3	3	4	4	4	4	4	3	4	4	4	5	4	4	5	5	3	5	5
54	2	170	80	1	4	2	1	1	20	1	2	2	2	2	2	2	hayır	1	7	5	2	5	2	3	5	3	5	5	5	5	2	4	4	5	5	5	5	4	5	5	2	5	5	5	5	5	4	5	5
83	2	182	69	1	4	4	2	2	0	0	2	1	2	1	2	2	hayır	1	7	5	2	4	3	2	4	4	5	5	5	5	2	5	5	5	5	5	5	4	5	5	4	5	4	5	5	5	3	5	4
38	2	181	89	2	3	5	2	2	0	0	2	1	2	1	2	2	hayır	2	4	5	3	5	3	3	5	4	5	4	4	4	3	5	5	3	4	5	5	5	5	5	5	5	5	5	5	5	5	5	5
53	2	180	93	1	3	2	1	1	30	1	2	2	2	2	2	2	hayır	1	10	5	2	3	2	2	5	2	5	3	3	4	2	4	5	5	5	5	5	4	4	4	4	5	5	5	4	5	4	5	4
31	1	159	80	1	3	5	2	1	30	1	1	2	2	2	2	2	hayır	1	6	5	4	5	3	3	5	2	5	5	5	5	3	4	5	4	4	4	5	3	5	5	3	5	5	4	5	5	3	5	5
69	1	150	66	1	4	2	1	2	0	0	2	1	1	2	2	2	hayır	1	0	5	5	5	5	5	5	5	5	5	5	5	5	5	5	5	5	5	5	5	5	5	5	5	5	5	5	5	5	5	5
66	1	155	80	1	4	2	1	2	0	0	2	2	2	2	2	2	hayır	1	8	5	3	5	2	2	5	2	5	5	5	5	2	5	5	5	5	5	5	4	5	5	2	5	4	4	5	5	2	5	3
31	2	175	56	1	3	4	1	1	20	1	2	2	2	2	2	2	hayır	1	8	2	4	4	4	3	5	2	5	4	4	4	2	5	5	4	4	5	5	1	5	2	2	5	4	4	2	5	3	5	4
75	2	175	68	1	4	3	2	2	0	0	2	2	2	2	2	2	hayır	2	6	4	2	4	3	3	3	3	5	3	3	3	3	5	5	5	5	5	5	4	5	5	4	5	5	5	5	4	5	5	5
74	1	170	85	1	4	5	2	2	0	0	2	2	2	2	2	2	hayır	1	8	1	2	4	2	3	5	3	5	4	4	4	2	5	5	5	5	5	5	4	5	5	4	5	5	5	4	5	4	5	5
50	1	160	65	1	2	5	3	2	0	0	2	1	2	2	2	2	astım	1	5	4	4	3	2	2	5	2	5	2	2	3	2	5	5	5	5	5	5	2	4	3	2	2	5	5	5	4	2	5	4
55	2	185	86	1	4	4	2	1	20	1	2	1	2	2	2	2	hepatit b	2	7	5	4	4	3	3	4	4	5	4	4	4	2	5	5	5	5	5	5	4	4	4	4	5	5	5	5	5	4	5	5
68	2	177	115	1	3	3	2	1	20	1	2	1	1	1	2	2	gut	1	4	5	3	4	4	4	4	4	5	4	4	5	3	5	5	5	5	5	5	4	5	5	5	5	5	5	5	5	5	5	5
35	1	165	60	1	4	5	2	1	20	1	2	2	2	2	2	2	hayır	1	3	5	4	4	4	4	4	4	5	5	5	5	5	5	5	5	5	5	5	5	5	5	5	5	5	5	5	5	5	5	5
62	2	175	82	1	4	2	2	1	20	1	2	2	2	2	2	2	hayır	2	8	1	4	2	2	2	5	1	5	2	2	3	2	4	4	4	4	4	4	2	2	2	2	4	5	5	5	5	2	4	2
62	1	150	61	1	4	4	2	2	0	0	2	1	2	1	2	2	hayır	2	10	3	2	2	2	2	4	2	4	2	2	2	2	4	4	4	4	5	5	4	4	4	4	5	5	5	3	5	2	5	4
38	2	168	72	1	1	2	2	1	10	1	2	2	2	2	2	2	hayır	1	6	5	5	5	5	5	5	5	5	5	4	4	3	5	5	5	5	5	5	5	5	5	5	5	4	4	5	5	5	5	5
32	1	160	70	1	4	4	1	2	0	0	2	2	2	2	2	2	2	1	9	5	2	2	2	2	5	2	5	2	2	2	2	5	5	5	5	5	5	4	5	5	4	5	5	4	5	5	4	5	5
43	1	174	57	1	2	6	2	2	0	0	2	2	2	2	2	2	2	2	6	5	1	5	2	2	5	2	5	4	4	4	2	4	5	5	5	5	5	5	5	5	5	5	5	5	5	5	5	5	5
50	1	159	70	1	4	2	2	2	0	0	2	2	2	2	2	2	2	1	3	5	5	5	4	4	3	3	3	4	5	5	3	5	5	5	5	5	5	5	5	5	4	5	4	5	5	5	3	5	5
49	2	175	98	1	3	2	1	1	40	1	2	1	1	2	2	2	2	1	4	4	4	5	4	5	5	4	4	4	4	4	2	4	4	5	5	4	5	5	5	5	4	5	5	5	5	5	5	5	5
42	1	158	88	1	2	4	2	2	0	0	2	1	2	2	2	2	hipotiroidi	1	7	1	2	5	4	4	3	4	5	4	4	4	2	4	4	4	4	4	4	5	5	5	5	5	4	4	4	5	3	5	5
28	2	178	89	1	2	4	2	2	0	0	2	1	2	2	2	2	romatizma	1	4	5	5	5	5	5	5	5	5	5	5	5	5	5	5	5	5	5	5	5	5	5	5	5	5	5	5	5	5	5	5
69	2	162	70	1	3	2	2	2	0	0	2	2	2	2	2	2	2	2	7	5	3	4	3	2	4	3	5	3	3	4	2	4	4	4	4	4	5	3	5	5	2	5	5	5	5	5	4	5	4
47	1	160	93	1	4	2	1	2	0	0	2	2	2	2	2	2	2	1	6	2	2	4	2	2	5	2	5	4	3	3	2	5	5	5	5	5	5	4	5	5	5	5	4	4	5	5	5	5	5
59	1	155	91	1	4	2	2	2	0	0	2	2	2	2	2	2	2	1	7	5	2	4	4	2	5	3	4	4	5	3	5	5	5	5	5	5	5	4	5	3	5	5	5	4	5	5	4	5	5
52	2	165	90	1	3	5	2	2	0	0	2	1	1	1	2	2	2	1	7	2	4	5	3	5	4	5	4	4	4	2	5	5	5	5	5	5	5	5	5	5	5	5	5	5	5	5	5	5	5
54	1	150	75	1	3	2	1	1	20	1	2	2	2	2	2	2	2	1	7	5	1	5	3	3	5	2	5	5	5	4	3	5	5	5	5	5	5	4	5	4	2	5	5	5	5	5	5	5	5
54	1	158	67	2	4	3	2	1	10	1	2	2	2	2	2	2	2	1	4	5	4	4	5	5	3	5	5	5	5	5	4	5	5	5	5	5	5	5	5	5	5	5	5	5	4	5	5	5	5
30	1	153	95	1	4	3	2	1	10	1	2	2	2	2	2	2	2	1	3	2	3	5	5	5	5	5	5	5	4	5	5	5	5	5	5	5	3	5	5	5	5	5	5	5	5	5	5	5	5
61	1	155	76	1	3	2	1	2	0	0	1	1	2	2	2	2	2	1	8	2	2	4	2	2	5	2	5	4	3	3	3	5	5	5	5	5	5	3	5	5	3	5	5	5	3	5	4	5	5
75	2	169	95	1	4	6	2	2	0	0	2	1	1	1	2	1	tiroid	1	4	5	5	5	5	4	5	4	5	4	4	5	3	5	5	5	5	5	5	5	5	5	5	5	5	5	5	5	5	5	5
30	2	185	120	2	1	5	2	2	0	0	2	1	2	2	2	1	2	1	8	1	3	4	1	2	5	1	5	3	2	5	2	4	4	4	4	4	4	2	4	4	4	5	5	5	4	5	5	5	4
66	1	155	100	1	4	2	1	2	0	0	2	1	2	1	2	2	2	1	7	1	3	4	2	1	4	2	5	4	4	4	2	4	5	4	4	5	5	5	5	5	5	5	5	5	5	5	4	5	5
72	1	152	79	1	4	4	2	2	0	0	2	1	2	2	2	2	memeca,astım	1	7	4	2	4	2	2	2	5	3	3	3	2	5	5	5	5	5	5	5	4	5	5	4	5	4	4	4	5	5	5	5
49	2	180	85	1	3	4	1	1	2	1	2	2	2	2	2	2	2	2	8	5	2	4	3	2	5	3	5	4	4	4	2	5	5	5	5	5	5	3	4	5	4	5	5	5	5	5	4	5	5
43	1	165	70	1	4	4	1	2	0	0	1	2	2	2	2	2	rahimca	1	8	5	3	3	3	3	5	4	5	4	4	2	4	4	4	4	4	5	5	4	4	4	4	5	5	5	5	5	4	5	4
68	2	168	84	1	3	3	1	2	0	0	2	1	2	1	2	2	2	1	7	2	2	2	2	2	2	2	4	4	4	4	2	5	5	5	5	5	5	3	5	5	4	5	4	4	4	5	2	5	4
35	1	180	75	2	3	5	2	1	15	1	1	2	2	2	2	2	2	2	4	5	4	5	5	3	5	3	4	5	5	4	2	5	5	5	5	5	5	5	5	5	4	5	5	5	4	5	5	5	5
60	1	158	77	1	2	5	2	2	0	0	2	2	2	2	2	2	2	1	3	5	4	4	3	5	5	3	5	4	5	5	3	5	5	5	5	5	5	5	5	5	5	5	5	5	5	5	5	5	5
41	1	169	90	1	2	4	2	2	2	2	2	2	2	2	2	2	2	1	8	1	2	4	2	2	5	2	5	3	3	4	2	5	5	5	5	5	5	2	4	5	4	5	4	4	5	5	4	5	5
65	2	170	83	1	2	5	2	1	0	0	2	1	2	2	2	1	2	2	7	1	2	4	4	3	4	2	5	4	4	5	2	5	5	5	5	5	5	5	5	5	5	5	#NULL!	5	5	5	5	5	5
23	1	173	78	2	4	4	3	2	0	0	2	2	2	2	2	2	2	1	5	4	4	4	4	3	4	4	4	4	4	5	3	5	5	5	5	5	5	3	5	5	3	5	4	3	4	5	3	2	2
40	2	172	124	1	4	5	2	2	0	0	2	1	2	1	2	2	2	1	2	5	5	5	5	5	5	5	5	55	5	5	3	5	5	5	5	5	5	5	5	5	5	5	5	5	5	5	5	5	5
44	1	168	65	2	3	2	1	2	0	0	2	2	2	2	2	2	2	2	7	5	4	4	4	2	5	3	5	4	4	4	2	4	4	4	4	4	4	3	4	4	4	5	5	5	5	5	2	5	5
64	1	158	78	2	4	2	2	2	0	0	1	1	1	2	2	2	2	2	8	5	3	4	2	2	5	2	5	3	2	2	2	5	5	2	4	5	5	5	5	5	5	5	4	4	5	5	3	5	5
68	1	158	65	1	2	4	2	2	0	0	2	1	2	1	2	2	kolesterol	2	8	5	3	3	4	4	5	3	5	4	4	4	3	5	5	5	5	5	5	4	5	5	4	5	5	5	5	5	4	5	5
48	1	167	100	1	4	2	1	1	10	1	2	2	2	2	2	2	2	1	8	4	2	5	2	2	5	2	5	3	3	5	3	5	5	5	5	5	5	4	5	5	2	5	5	5	4	5	2	5	5
40	1	167	100	1	4	2	1	2	0	0	2	1	2	2	2	2	tiroid	1	8	3	3	4	1	2	5	2	5	3	3	4	2	5	5	5	5	5	5	1	2	3	3	5	5	5	5	5	5	5	5
45	2	180	75	1	3	4	2	1	20	1	1	2	2	2	2	2	2	2	6	5	5	5	3	3	5	3	5	5	5	5	4	5	5	5	5	5	5	4	5	4	4	5	5	5	4	5	5	5	5
49	1	160	110	1	4	2	1	2	0	0	2	1	1	1	2	2	2	1	7	5	3	4	3	3	5	3	5	2	2	3	2	5	5	5	5	5	5	4	5	5	4	5	5	5	5	5	3	5	5
61	1	115	65	1	4	3	1	2	0	0	2	2	2	2	2	2	2	1	9	2	2	3	2	2	4	2	5	2	2	4	2	5	5	5	5	5	5	3	5	3	3	5	3	3	5	4	2	5	5
28	1	163	88	1	4	3	1	2	0	0	2	2	2	2	2	2	2	2	8	3	1	4	1	1	4	2	4	4	4	4	2	4	4	4	4	4	4	3	4	4	5	5	5	4	4	5	4	5	5
40	1	160	70	1	4	2	1	1	20	1	2	2	2	2	2	2	2	1	7	3	2	4	2	2	4	3	4	3	3	4	2	3	4	5	5	5	5	5	5	5	5	5	5	5	5	5	3	5	5
45	2	165	75	1	4	4	2	2	0	0	2	2	2	2	2	2	2	2	5	5	4	4	4	4	4	4	5	5	5	5	5	5	5	5	5	5	5	5	5	5	5	5	5	5	5	5	5	5	5
38	1	162	62	1	3	5	2	1	5	1	2	1	2	1	2	2	2	1	7	3	2	2	2	2	5	2	5	3	3	3	2	4	4	4	4	4	4	4	5	4	4	5	5	5	4	5	4	5	5
62	2	170	85	1	4	3	2	1	20	2	2	1	2	2	2	2	2	1	8	5	2	4	1	3	5	2	5	4	4	4	3	5	5	5	5	5	5	4	5	5	3	5	5	5	5	5	3	5	5
61	1	170	95	1	4	2	1	2	0	0	2	1	1	1	2	2	2	1	6	4	4	5	4	4	4	5	5	4	4	4	4	5	5	5	5	5	5	5	5	5	5	5	5	5	5	5	5	5	5
54	2	165	73	1	3	3	1	1	20	1	2	2	2	2	2	2	2	1	1	5	5	5	5	5	5	5	5	5	5	5	5	5	5	5	5	5	5	5	5	5	5	5	4	4	5	5	5	5	5
42	1	160	72	1	1	4	2	1	20	1	2	2	2	2	2	2	2	1	9	2	2	4	2	2	5	1	5	2	2	2	2	5	5	5	5	5	5	1	4	4	2	2	5	5	5	5	1	4	4
50	2	185	97	1	3	2	2	1	30	1	2	2	2	2	2	2	2	2	8	5	2	5	2	2	5	2	5	3	3	4	3	5	5	5	5	5	5	3	5	4	2	5	4	4	4	5	4	5	4
55	1	165	93	2	4	2	1	2	0	0	2	1	1	2	2	2	kolesterol	1	8	3	2	5	1	2	5	2	5	4	2	3	2	5	5	5	5	5	5	3	4	5	3	2	2	2	4	5	2	5	3
71	1	160	88	1	4	2	1	2	0	0	2	1	1	1	2	2	2	1	6	5	4	4	4	3	5	5	4	4	4	4	3	5	5	5	5	5	5	4	5	5	4	5	5	5	5	5	5	5	5
60	1	165	95	1	4	2	2	2	2	2	2	1	1	1	2	2	astım	1	4	5	4	4	4	4	4	5	5	4	4	4	4	5	5	5	5	5	5	5	5	5	5	5	5	5	5	5	5	5	5
59	1	150	71	2	4	4	2	1	5	1	2	1	1	2	2	2	2	1	7	1	2	2	4	4	4	4	5	3	3	3	3	5	5	5	5	5	5	4	5	4	5	5	4	4	5	5	5	5	5
55	1	150	70	1	4	3	1	2	0	0	2	1	2	1	2	2	2	1	8	5	2	3	2	2	5	2	5	2	2	2	2	5	5	5	5	5	5	2	5	5	2	5	4	4	4	5	5	5	5
50	1	164	68	1	4	2	1	2	0	0	2	2	2	2	2	2	hayır	1	10	2	2	5	1	3	5	2	5	4	5	5	2	5	5	5	5	5	5	3	3	3	4	2	2	4	4	5	2	5	2
28	1	170	78	2	2	5	2	2	0	0	2	2	2	2	2	2	hayır	2	7	5	4	4	3	3	5	3	5	5	5	5	2	4	4	4	4	4	4	4	4	4	4	5	4	4	5	5	4	5	5
47	1	165	62	1	2	5	2	2	0	0	2	2	2	2	2	2	hayır	1	6	5	5	5	4	5	5	5	5	5	5	5	4	4	5	5	5	5	5	5	5	5	5	5	4	3	4	5	5	5	5
48	2	172	75	2	3	6	2	2	0	0	2	2	2	2	2	2	hayır	2	4	4	5	5	4	4	5	4	5	4	4	4	3	5	5	5	5	5	5	5	5	5	5	5	5	5	5	5	5	5	5
65	2	176	83	1	3	4	2	1	5	1	2	2	2	2	2	2	hayır	1	6	4	3	4	2	2	5	2	5	4	4	4	3	5	5	5	5	5	5	4	5	5	4	5	5	5	5	5	5	5	5
41	1	157	95	1	4	2	1	2	0	0	2	2	2	2	2	2	hayır	1	6	3	4	4	4	4	5	4	5	3	4	5	2	5	5	5	5	5	5	4	5	5	4	5	5	5	5	5	2	5	5
55	1	153	70	2	4	4	2	2	0	0	2	1	2	2	2	2	hayır	1	4	4	5	5	4	4	5	4	5	4	4	4	3	5	5	5	5	5	5	5	5	5	5	5	5	5	5	5	5	5	5
30	1	168	57	1	3	5	2	1	0	0	2	2	2	2	2	2	hayır	2	6	4	3	4	2	2	5	2	5	4	4	4	3	5	5	5	5	5	5	4	5	5	4	5	5	5	5	5	5	5	5
60	1	170	94	1	4	4	2	2	0	0	2	2	2	2	2	2	hayır	1	7	4	3	3	3	3	5	2	4	4	3	4	3	5	5	5	5	5	5	3	4	5	5	5	4	4	5	5	5	5	5
59	1	160	73	1	4	2	1	2	0	0	2	2	2	2	2	2	hayır	1	7	5	2	4	4	2	5	3	4	4	5	3	5	5	5	5	5	5	5	4	5	3	5	5	5	4	5	5	4	5	5
57	2	167	75	1	2	4	3	2	0	0	2	1	2	2	2	1	hayır	1	7	2	4	5	3	5	4	5	4	4	4	2	5	5	5	5	5	5	5	5	5	5	5	5	5	5	5	5	5	5	5
61	2	172	70	1	2	4	1	2	0	0	2	1	2	2	2	2	hepatit B	1	8	4	3	3	4	4	5	5	5	5	5	3	3	5	5	5	5	5	5	3	3	3	2	5	5	5	5	5	4	5	5
55	1	155	80	1	4	2	1	1	13	1	2	1	2	2	2	2	astım	1	7	5	2	4	2	2	4	2	5	4	4	4	3	5	5	5	5	5	5	4	4	5	5	5	5	4	5	5	5	5	5
54	2	180	95	1	4	2	1	1	4	1	2	1	2	2	2	1	hayır	1	10	3	4	5	1	2	5	2	5	4	4	5	2	5	5	5	5	5	5	5	5	5	5	5	5	5	5	4	4	5	5
62	2	172	70	1	2	4	1	2	0	0	2	1	2	2	2	2	hayır	1	3	5	5	5	4	4	3	3	3	4	5	5	3	5	5	5	5	5	5	5	5	5	4	5	4	5	5	5	3	5	5
55	1	155	80	1	4	2	1	1	12	1	2	1	2	2	2	2	astım	2	4	4	4	5	4	5	5	4	4	4	4	4	2	4	4	5	5	4	5	5	5	5	4	5	5	5	5	5	5	5	5
49	1	153	62	1	4	2	2	2	0	0	2	1	2	1	2	2	hayır	1	7	1	2	5	4	4	3	4	5	4	4	4	2	4	4	4	4	4	4	5	5	5	5	5	4	4	4	5	3	5	5
48	2	176	83	1	2	5	2	2	0	0	2	1	1	2	2	2	hayır	1	6	5	4	4	4	4	5	4	4	4	3	4	3	5	5	5	5	5	5	4	5	4	4	5	5	5	4	5	2	5	5
43	1	165	90	1	2	5	2	2	0	0	2	2	2	2	2	2	hayır	1	7	4	2	4	3	3	5	3	5	5	5	5	2	5	5	5	5	5	5	5	5	5	5	5	4	4	5	5	5	5	5
75	1	160	60	1	2	5	2	2	0	0	2	2	2	2	2	2	hayır	2	4	3	2	4	3	3	5	4	4	4	4	5	2	5	5	5	5	5	5	5	5	5	5	5	5	5	5	5	5	5	5
60	2	172	85	1	2	5	2	2	0	0	2	2	2	2	2	2	hayır	1	9	1	2	1	3	2	5	2	2	3	3	3	4	5	5	5	5	5	5	3	4	4	4	5	4	2	5	4	4	5	5
64	1	157	68	1	4	5	2	1	14	1	2	1	2	1	2	2	hayır	1	8	3	2	5	3	4	5	3	5	5	5	5	3	4	5	4	4	4	5	5	5	5	5	5	4	4	5	5	5	5	5
55	1	169	73	1	4	3	2	2	0	0	2	1	1	1	2	2	hayır	1	4	5	2	5	4	5	5	5	5	5	5	5	3	4	5	5	5	5	5	5	5	5	5	5	5	5	5	5	5	5	5
50	1	159	60	1	2	5	2	2	0	0	2	2	2	2	2	2	hayır	1	8	4	3	4	2	2	4	2	5	4	4	4	2	5	5	5	5	5	5	4	5	5	5	5	5	5	5	5	5	5	5
63	1	150	56	1	4	2	2	2	0	0	2	2	2	2	2	2	hayır	2	9	2	2	4	2	2	5	1	5	2	2	2	2	5	5	5	5	5	5	1	4	4	2	2	5	5	5	5	1	4	4
48	2	170	80	1	4	2	1	1	21	1	2	2	2	2	2	2	hayır	2	9	3	1	3	1	2	3	3	5	5	5	5	5	4	4	4	4	4	4	3	4	3	5	5	4	4	4	5	5	5	5
40	1	167	66	1	3	4	2	2	0	0	2	2	2	2	2	2	hayır	1	7	4	3	3	3	3	5	2	4	4	3	4	3	5	5	5	5	5	5	3	4	5	5	5	4	4	5	5	5	5	5
39	2	175	56	1	3	4	1	1	20	1	2	2	2	2	2	2	hayır	1	5	5	4	4	4	4	5	4	5	4	4	4	3	5	5	5	5	5	5	5	5	5	5	5	4	4	5	5	5	5	5
70	2	175	68	1	4	3	2	2	0	0	2	2	2	2	2	2	hayır	1	7	4	2	3	3	2	5	3	4	4	3	4	3	5	5	5	5	5	5	3	5	4	2	5	5	5	5	5	2	5	5
80	2	182	69	1	4	4	2	2	0	0	2	1	2	1	2	2	hayır	1	9	2	2	3	2	2	4	2	5	2	2	4	2	5	5	5	5	5	5	3	5	3	3	5	3	3	5	4	2	5	5
55	2	165	90	1	3	5	2	2	0	0	2	1	1	1	2	2	2	1	4	4	4	5	4	3	5	4	5	5	5	5	4	5	5	5	5	5	5	5	5	5	4	5	5	5	5	4	4	5	4
54	1	150	75	1	3	2	1	1	22	1	2	2	2	2	2	2	2	2	7	3	4	4	3	2	5	4	4	4	4	4	2	3	3	3	3	3	5	5	5	5	5	4	4	4	5	5	5	5	5
56	1	158	67	2	4	3	2	1	15	1	2	2	2	2	2	2	2	1	3	4	4	4	5	5	5	5	4	4	4	4	3	5	5	5	5	5	5	5	5	5	5	5	4	5	4	5	5	5	5
60	1	155	76	1	3	2	1	2	0	0	1	1	2	2	2	2	2	1	8	3	2	4	1	2	5	3	5	3	3	2	2	3	3	3	3	3	5	2	4	4	3	4	4	3	3	5	4	5	5
73	2	169	95	1	4	6	2	2	0	0	2	1	1	1	2	1	hepatit B	1	8	2	3	4	3	3	5	3	4	4	4	4	2	4	4	4	4	4	4	4	5	5	4	5	4	4	4	5	5	5	5
71	1	170	85	1	4	5	2	2	0	0	2	2	2	2	2	2	hayır	2	8	4	2	4	2	2	4	2	4	4	4	4	2	5	5	5	5	5	5	5	5	5	5	5	5	4	5	5	5	5	5
55	1	160	65	1	2	5	3	2	0	0	2	1	2	2	2	2	astım	1	7	4	3	3	3	3	5	4	4	4	3	3	2	5	5	5	5	5	5	3	5	5	3	5	4	4	5	5	4	5	5
60	1	150	61	1	4	4	2	2	0	0	2	1	2	1	2	2	hayır	1	9	4	1	4	1	2	5	2	4	4	3	3	2	5	5	5	5	5	5	4	5	5	4	5	5	5	4	5	3	5	5
40	2	168	72	1	1	2	2	1	10	1	2	2	2	2	2	2	hayır	1	7	5	4	4	4	2	5	3	5	4	4	4	2	4	4	4	4	4	4	3	4	4	4	5	5	5	5	5	2	5	5
33	1	153	95	1	4	3	2	1	10	1	2	2	2	2	2	2	2	1	7	4	3	4	3	4	5	2	5	4	4	5	3	5	5	5	5	5	5	3	4	4	4	5	5	5	5	5	4	5	5
33	1	160	70	1	4	4	1	2	0	0	2	2	2	2	2	2	2	1	7	2	3	4	2	2	5	3	5	4	3	4	2	5	5	5	5	5	5	1	3	3	3	4	5	5	3	5	3	5	5
45	1	174	57	1	2	6	2	2	0	0	2	2	2	2	2	2	2	2	8	1	2	4	2	2	5	2	5	3	3	4	2	5	5	5	5	5	5	2	4	5	4	5	4	4	5	5	4	5	5
32	2	185	120	2	1	5	2	2	0	0	2	1	2	2	2	1	2	2	8	5	3	4	2	2	5	2	5	3	2	2	2	5	5	2	4	5	5	5	5	5	5	5	4	4	5	5	3	5	5
32	1	167	100	1	4	2	1	2	0	0	2	1	2	2	2	2	hayır	1	8	5	3	3	4	4	5	3	5	4	4	4	3	5	5	5	5	5	5	4	5	5	4	5	5	5	5	5	4	5	5
48	2	180	75	1	3	4	2	1	23	1	1	2	2	2	2	2	2	1	8	4	2	5	2	2	5	2	5	3	3	5	3	5	5	5	5	5	5	4	5	5	2	5	5	5	4	5	2	5	5
51	2	185	97	1	3	2	2	1	28	1	2	2	2	2	2	2	2	1	5	5	4	4	4	4	4	4	5	4	4	3	2	5	5	5	5	5	5	5	5	5	5	5	5	5	5	5	5	5	5
56	1	165	93	2	4	2	1	2	0	0	2	1	1	2	2	2	hayır	1	8	2	1	2	1	2	4	3	4	4	3	3	3	5	5	5	5	5	5	1	3	4	4	5	5	5	5	5	4	5	5
50	1	160	110	1	4	2	1	2	0	0	2	1	1	1	2	2	2	2	7	5	1	3	3	3	2	4	4	3	4	3	3	5	5	5	5	5	5	3	5	5	4	5	3	3	5	5	5	5	5
55	1	160	82	1	4	2	1	1	0	0	2	1	1	2	2	2	hayır	1	8	5	4	3	3	3	4	3	5	3	3	3	2	5	5	5	5	5	5	2	5	5	3	3	2	2	2	5	4	5	4
79	2	165	60	1	4	2	1	2	0	0	2	1	2	1	2	2	hayır	1	10	2	2	3	2	2	5	2	5	4	4	4	2	5	5	5	5	5	5	4	5	5	5	5	5	4	5	5	5	5	5
63	2	175	82	1	4	2	2	1	20	1	2	2	2	2	2	2	hayır	1	8	1	4	2	2	2	5	1	5	2	2	3	2	4	4	4	4	4	4	2	2	2	2	4	5	5	5	5	2	4	2
52	1	160	93	1	4	2	1	2	0	0	2	2	2	2	2	2	2	1	10	3	2	2	2	2	4	2	4	2	2	2	2	4	4	4	4	5	5	4	4	4	4	5	5	5	3	5	2	5	4
63	1	155	91	1	4	2	2	2	0	0	2	2	2	2	2	2	2	2	4	5	4	5	4	5	5	5	5	5	5	5	4	5	5	5	5	5	5	5	5	5	5	5	5	5	5	5	5	5	5
59	2	168	84	1	3	3	1	2	0	0	2	1	2	1	2	2	2	1	5	5	4	4	4	4	5	4	5	5	5	5	2	5	5	5	5	5	5	5	5	5	5	5	5	5	5	5	5	5	5
39	1	180	75	2	3	5	2	1	15	1	1	2	2	2	2	2	2	1	8	1	3	4	1	2	5	1	5	3	2	5	2	4	4	4	4	4	4	2	4	4	4	5	5	5	4	5	5	5	4
42	1	167	100	1	4	2	1	1	10	1	2	2	2	2	2	2	2	1	7	1	3	4	2	1	4	2	5	4	4	4	2	4	5	4	4	5	5	5	5	5	5	5	5	5	5	5	4	5	5
63	1	158	77	1	2	5	2	2	0	0	2	2	2	2	2	2	2	1	7	4	2	4	2	2	2	5	3	3	3	2	5	5	5	5	5	5	5	4	5	5	4	5	4	4	4	5	5	5	5
55	2	165	73	1	3	3	1	1	22	1	2	2	2	2	2	2	2	1	8	5	2	4	3	2	5	3	5	4	4	4	2	5	5	5	5	5	5	3	4	5	4	5	5	5	5	5	4	5	5
43	1	160	72	1	1	4	2	1	15	1	2	2	2	2	2	2	2	1	8	5	3	3	3	3	5	4	5	4	4	2	4	4	4	4	4	5	5	4	4	4	4	5	5	5	5	5	4	5	4
70	2	162	70	1	3	2	2	2	0	0	2	2	2	2	2	2	2	2	7	4	3	4	3	3	5	3	5	4	3	4	3	5	5	5	5	5	5	3	5	4	4	5	5	5	5	5	5	5	5
45	1	160	93	1	4	2	1	2	0	0	2	2	2	2	2	2	2	1	7	5	1	5	3	3	5	2	5	5	5	4	3	5	5	5	5	5	5	4	5	4	2	5	5	5	5	5	5	5	5
43	1	155	91	1	4	2	2	2	0	0	2	2	2	2	2	2	2	1	7	5	2	4	3	2	4	4	5	5	5	5	2	5	5	5	5	5	5	4	5	5	4	5	4	5	5	5	3	5	4
42	1	157	53	1	4	2	1	2	0	0	2	1	2	2	2	2	hayır	2	8	2	2	4	2	2	5	2	5	4	3	3	3	5	5	5	5	5	5	3	5	5	3	5	5	5	3	5	4	5	5
48	2	176	75	1	3	4	1	1	23	1	2	2	2	2	2	2	hayır	1	10	5	2	3	2	2	5	2	5	3	3	4	2	4	5	5	5	5	5	4	4	4	4	5	5	5	4	5	4	5	4
60	1	165	71	1	4	2	1	2	0	0	2	2	2	2	2	2	hayır	1	6	5	4	5	3	3	5	2	5	5	5	5	3	4	5	4	4	4	5	3	5	5	3	5	5	4	5	5	3	5	5
52	2	176	75	1	3	4	1	1	23	1	2	2	2	2	2	2	hayır	1	10	5	2	3	2	2	5	2	5	3	3	4	2	4	5	5	5	5	5	4	4	4	4	5	5	5	4	5	4	5	4
32	1	168	57	1	3	5	2	1	0	0	2	2	2	2	2	2	hayır	1	6	5	4	4	4	4	5	4	4	4	3	4	3	5	5	5	5	5	5	4	5	4	4	5	5	5	4	5	2	5	5
[truncated: 18 more columns]
